# Supplementary material for: A Quantitative Profiling Method of Phytohormones and Other Metabolites Applied to Barley Roots Subjected to Salinity Stress
Source: Front Plant Sci. 2017 Jan 10;7:2070. doi: 10.3389/fpls.2016.02070 (PMC5222860; doi:10.3389/fpls.2016.02070)
Supplement: Supplementary file 1 [file Table_1.XLSX]

## Sheet: 工作表1
Supplemently Table 1. Phytohormone standards and internal standards used in this study.
Reagent	Abbrevation	Classification	Supplier	Cat.no.
12-oxo phytodienoic acid	OPDA	PH	Sapphire Bioscience	88520
17,17-d2-Gibberellin A3	d2-GA3	ISTD	Australian National University Prof Lew Mander	NA
17,17-d2-Gibberellin A4	d2-GA4	ISTD	Australian National University Prof Lew Mander	NA
2-cis-4-trans-Abscisic acid	ABA	PH	Sigma Aldrich	862169
3-Indoleacetic acid	IAA	PH	Sigma Aldrich	I3750
Benzoic acid	BA	PH	Sigma Aldrich	W213101
Benzoic-d5 acid	d5-BA	ISTD	SciVac Pty Ltd	D-168
d5-trans-zeatin	d5-zeatin	ISTD	OlChemim	300301
d6-2-cis-4-trans-Abscisic acid	d6-ABA	ISTD	OlChemim	342721
Dihydrojasmonic Acid	H2JA	ISTD	Chem-supply	D3225
Gibberellic acid	GA3	PH	Sigma Aldrich	G7645
Gibberellin A4	GA4	PH	Sigma Aldrich	G7276
Indole-3-acetic-2,2-d2 acid	d2-IAA	ISTD	Sigma Aldrich	492817
Indole-3-carboxylic acid	ICA	PH	Sigma Aldrich	284734
Jasmonic acid	JA	PH	Sigma Aldrich	J2500
Salicylic acid	SA	PH	Sigma Aldrich	S5922
Salicylic-d6 acid	d6-SA	ISTD	Sigma Aldrich	616796
trans-Cinnamic acid	CA	PH	Sigma Aldrich	C80857
trans-Cinnamic-d7 acid	d7-CA	ISTD	Sigma Aldrich	513954
Zeatin	zeatin	PH	Sigma Aldrich	Z0164
Abbreviations: NA, not applicable; Cat.no., category number; ISTD, internal standard; PH, phytohormone.
