# Supplementary material for: A Quantitative Profiling Method of Phytohormones and Other Metabolites Applied to Barley Roots Subjected to Salinity Stress
Source: Front Plant Sci. 2017 Jan 10;7:2070. doi: 10.3389/fpls.2016.02070 (PMC5222860; doi:10.3389/fpls.2016.02070)
Supplement: Supplementary file 2 [file Table_2.XLSX]

## Sheet: Sheet1
Metabolite concentrations in roots of six barley varieties under control and salt-treated conditions (150 mM NaCl). Data points are represented as mean ± standard error, N = 5. The content showed fifty-two metabolite concentrations in fresh roots (µmol g-1). Values with significant differences (FDR adjusted p-value < 0.05) compared with control were highlighted in grey. LOD, limit of detection.
	Hindmarsh						Vlamingh						Sahara						Clipper						Flagship						Mundah
Metabolites	Control			Salt			Control			Salt			Control			Salt			Control			Salt			Control			Salt			Control			Salt
Amino acids
4-hydroxy-Proline	0.4	±	0	1	±	0.0707107	0.34	±	0.0244949	0.9	±	0.0316228	0.42	±	0.0583095	1.02	±	0.0860233	0.48	±	0.02	1.2	±	0.0707107	0.42	±	0.0489898	0.92	±	0.0860233	0.3	±	0.0316228	0.68	±	0.02
Agmatine	3.44	±	0.65238	4.16	±	0.480208	1.7	±	0.234521	7.74	±	5.29052	2.16	±	0.369594	3.92	±	0.32311	3.2	±	0.958645	3.38	±	0.414005	2.6	±	0.548635	3.84	±	0.350143	2.68	±	0.367967	3.64	±	0.378946
Alanine	142.967	±	9.71926	636.075	±	43.9791	111.632	±	6.0327	493.13	±	44.1407	109.951	±	7.84331	427.256	±	16.5164	116.739	±	8.34461	469.057	±	21.6659	146.145	±	48.8189	404.064	±	47.1843	143.896	±	15.8397	396.157	±	21.7893
Arginine	13.18	±	3.00639	67.42	±	10.3645	10.06	±	2.08101	17.54	±	2.08413	9.7	±	1.71435	39.44	±	10.5697	12.2	±	1.50698	46.88	±	5.26511	12.5	±	1.43318	49.7	±	14.187	12.12	±	1.80538	33.66	±	5.0512
Asparagine	110.427	±	28.161	1386.24	±	48.0615	51.8641	±	9.5003	1218.57	±	262.237	155.209	±	110.912	422.508	±	61.3088	61.3666	±	6.51334	1226.57	±	162.229	122.604	±	38.0032	789.362	±	86.4936	118.413	±	52.6896	1325.32	±	282.378
Aspartate	623.016	±	92.8576	697.154	±	33.8551	512.599	±	18.9093	561.478	±	40.4595	461.763	±	49.3264	522.557	±	35.6293	542.956	±	36.2849	625.508	±	63.6974	557.697	±	18.0521	621.479	±	86.1355	528.682	±	55.306	733.095	±	56.8345
beta-Alanine	9.7	±	1.18195	26.84	±	1.54032	9.56	±	0.649307	20.96	±	2.90493	10.04	±	2.6345	28.06	±	2.35151	8.22	±	1.22246	22.2	±	1.80194	14.8	±	3.25085	22.58	±	1.4978	9.3	±	1.27397	19.8	±	1.32514
Citrulline	<LOD			6.16	±	0.341467	<LOD			7.48	±	1.72	<LOD			1.46	±	0.290861	<LOD			3.02	±	0.545344	<LOD			2.32	±	0.677791	<LOD			1.78	±	0.295635
Cysteine	6.64	±	0.285657	16.3	±	1.84011	7.42	±	0.700286	10.54	±	0.237908	7.14	±	0.242074	14.26	±	2.45532	7.92	±	0.745922	14.66	±	1.38297	10.46	±	1.18769	13.68	±	1.86826	5.42	±	0.627216	9.96	±	0.479166
GABA	70.44	±	29.4842	71.7	±	14.1142	19.7	±	2.99717	28.28	±	5.43778	21.5	±	3.13401	33.42	±	8.57423	33.32	±	6.34172	29.26	±	2.5639	21.72	±	3.66789	56.68	±	11.7609	39.42	±	6.11649	54.46	±	9.59367
Glutamine	1025.34	±	224.865	5764.05	±	366.342	555.518	±	69.1427	4602.04	±	189.009	864.116	±	152.463	6343.63	±	836.088	591.492	±	70.7065	4837.47	±	340.114	1027.2	±	324.34	4671.68	±	461.307	910.825	±	178.133	5821.93	±	577.197
Glutamic acid	1507.26	±	214.562	2125.19	±	64.6628	1315.49	±	44.947	1740.03	±	81.6653	1269.78	±	86.8003	1937.12	±	113.7	1233.51	±	44.6428	1714.72	±	125.489	1387.86	±	63.7067	1711.62	±	251.059	1232.91	±	85.0866	2210.26	±	162.802
Glycine	71.48	±	6.25543	110.66	±	5.21101	49.6	±	7.01128	72.46	±	5.29666	52.46	±	6.9338	90.04	±	2.8076	54.84	±	5.9031	92.62	±	6.981	72.72	±	14.8838	90.22	±	9.32172	54.68	±	7.56495	92.68	±	6.35346
Histidine	25.92	±	2.11007	39.76	±	4.58373	21.98	±	1.83505	23.78	±	2.31741	20.82	±	2.22113	37.72	±	6.538	22.74	±	2.17269	30.48	±	3.04834	43	±	4.93802	57.64	±	7.21655	24.74	±	4.07733	26.46	±	1.95182
Homoserine	1.56	±	0.289137	4.24	±	0.581893	1.08	±	0.0969536	2.54	±	0.310805	0.98	±	0.124097	3.3	±	0.234521	0.94	±	0.128841	3.68	±	0.255734	2.04	±	0.676461	2.36	±	0.455631	1.08	±	0.131909	2.6	±	0.273861
Isoleucine	24	±	2.01643	35.36	±	2.41818	21.18	±	1.76929	29.16	±	2.35066	30.06	±	6.13813	50.28	±	11.9141	24.76	±	3.30085	38.34	±	3.62279	58.9	±	26.531	41.58	±	3.90518	28.26	±	6.65737	26.94	±	0.751399
Leucine	39.74	±	4.7024	65.04	±	5.93183	29.58	±	3.1457	46.92	±	9.25432	45.7	±	6.6793	86.04	±	16.2006	35.68	±	3.66911	59.96	±	5.72439	50.34	±	15.1465	59.34	±	6.82683	34.9	±	5.27968	43.32	±	1.8178
Lysine	10.3	±	2.34073	23.1	±	4.93234	11.1	±	3.03068	10.42	±	1.43993	9.9	±	1.77848	22	±	6.52189	12.66	±	1.69841	20.62	±	2.21278	9.24	±	1.84027	24.94	±	6.88459	10.38	±	1.96835	13.94	±	1.34373
Methionine	6.22	±	0.970773	10.16	±	0.934131	4.94	±	0.438862	6.72	±	0.513225	5.6	±	0.672309	11.16	±	1.0916	5.66	±	0.634508	8.24	±	0.0927362	11.1	±	3.50785	8.36	±	1.36294	4.94	±	1.07266	7.82	±	0.593633
Ornithine	3.64	±	0.483322	5.94	±	0.78905	4.46	±	0.405709	4.38	±	0.465188	2.86	±	0.420238	4.14	±	0.304302	3.9	±	0.308221	4.9	±	0.382099	4.26	±	0.420238	5.24	±	0.586174	2.5	±	0.428952	2.56	±	0.180555
Phenylalanine	39.64	±	2.39428	102.66	±	8.23004	35.3	±	1.14149	68	±	9.46494	52.02	±	7.62636	85.38	±	4.86553	36.8	±	1.90971	55.88	±	2.71448	52.74	±	4.6484	77.68	±	4.55274	49.54	±	4.73166	88.04	±	3.34224
Proline	48.7514	±	19.3725	453.396	±	60.1788	20.2717	±	8.23669	227.071	±	32.7134	41.5742	±	14.2728	450.689	±	62.6831	19.2696	±	4.34443	430.255	±	52.1525	14.8618	±	1.6298	437.78	±	167.781	23.1617	±	5.59864	112.777	±	9.25941
Putrescine	18.42	±	0.69814	8.22	±	0.464112	16.28	±	0.934024	7.14	±	0.828613	12.06	±	1.0201	9.34	±	0.389358	17.12	±	1.58663	7.48	±	0.800875	19.28	±	1.29553	8.22	±	0.62	16.14	±	1.64152	7.2	±	0.880341
Serine	229.5	±	25.9052	528.08	±	35.5585	197.16	±	9.95001	331.26	±	44.2376	218.24	±	13.1791	401.2	±	24.2487	214.78	±	19.8112	382.76	±	62.6268	260.74	±	25.8482	447.98	±	75.3655	182.42	±	14.723	354.28	±	30.6839
Threonine	104.78	±	11.7979	255.28	±	8.35915	91.54	±	3.06865	152.48	±	9.99037	113.84	±	11.2694	189.2	±	15.3459	93.66	±	6.40075	168.14	±	12.5233	128.48	±	25.2464	172.38	±	15.5726	86.06	±	10.6524	138.26	±	4.7936
Tryptophan	5.28	±	0.272764	9.42	±	1.39334	8.82	±	1.47289	9.1	±	2.43619	16.5	±	9.08917	23.74	±	10.66	7.08	±	0.674833	8.58	±	1.3444	7.92	±	1.77014	9.54	±	1.25324	6.38	±	2.01455	5.24	±	0.477074
Tyrosine	25.06	±	2.96186	49.74	±	4.22784	22	±	1.50732	31.16	±	4.81358	25.48	±	1.93659	41.3	±	4.79802	25	±	2.25677	30.98	±	2.84032	33.16	±	4.7439	36.24	±	2.16532	25.34	±	3.20478	32.7	±	0.838451
Tyramine	53.26	±	12.6286	35.94	±	5.21149	24.12	±	2.18527	34.26	±	3.42251	39.9	±	11.9288	86.54	±	7.89978	26.5	±	7.07602	22.94	±	2.96068	36.26	±	6.26008	52.08	±	3.0054	55.76	±	9.42479	31.26	±	2.79403
Valine	88.34	±	12.7011	207.12	±	8.72	62.56	±	6.81459	132.9	±	6.81388	78.44	±	12.9728	209.3	±	28.1584	68.38	±	5.82086	193.66	±	16.9819	127.2	±	44.2336	177.8	±	15.0767	79.04	±	11.1637	133.82	±	4.26279
Organic acids
Malate	229.34	±	88.581	117.6	±	22.2883	130.76	±	33.8683	109.28	±	12.3517	322.6	±	55.3109	231.04	±	66.391	257.52	±	106.364	97.12	±	8.42884	298.98	±	173.912	89.14	±	31.9496	142.12	±	45.3911	123	±	20.2543
Malonate	3.52	±	0.507346	7.18	±	1.21795	3.96	±	0.782049	13.26	±	3.73853	3.8	±	0.570964	7.04	±	1.85327	3.82	±	0.773563	6.62	±	0.548088	3.7	±	0.626897	6.3	±	0.747663	4.98	±	0.399249	7.24	±	1.04719
2-Oxoglutarate	43.56	±	5.56575	79.72	±	21.4361	32.12	±	3.94327	71.08	±	11.2631	30.4	±	6.45693	48.34	±	7.35422	34.34	±	4.172	58.98	±	4.9626	36.44	±	5.03851	35.6	±	2.40396	34.68	±	2.01802	82.2	±	9.33665
Caffeic acid	1.94	±	0.206398	5.72	±	2.19326	11.96	±	4.98393	5.44	±	2.9337	7.32	±	2.5198	3.96	±	2.35385	3.8	±	1.52414	7.08	±	3.2358	1.7	±	0.158114	11.62	±	2.77298	12.24	±	4.31238	4.22	±	2.19941
Fumarate	23.56	±	5.24162	15.74	±	2.53192	10.72	±	1.51043	12.28	±	1.59919	13.14	±	1.74402	10.32	±	1.51208	12.22	±	1.24314	9.72	±	1.95663	21.24	±	5.87678	7.36	±	1.06565	10.66	±	2.60204	9.82	±	1.7642
Maleate	9.34	±	1.59769	10.2	±	1.02225	4.68	±	0.596154	11.98	±	2.18938	6.02	±	1.13728	9.02	±	1.26783	6.92	±	1.41117	10.74	±	1.87819	8.8	±	3.87853	7.16	±	0.37229	5.92	±	0.361109	10.16	±	1.402
Nicotinic acid	3.52	±	0.635138	7.04	±	1.0347	3.92	±	0.99368	6.82	±	1.43854	3.96	±	0.562672	4.16	±	0.51923	3.16	±	0.337046	5.94	±	0.256125	4.02	±	0.767724	6.24	±	1.08839	5.92	±	0.877724	5.36	±	0.538145
Quinate	8.52	±	1.97266	9	±	2.52844	7.06	±	0.504579	10.56	±	1.63297	6.82	±	0.307246	13.8	±	2.67339	6.5	±	0.541295	6.14	±	0.754718	7.52	±	0.608605	8.26	±	1.25841	6.14	±	0.196469	8.7	±	1.33004
Shikimate	6.1	±	0.779102	7.58	±	0.878294	3.96	±	0.237908	9.28	±	1.30169	4.52	±	0.293939	5.68	±	0.844038	4.62	±	0.156205	5.16	±	0.318748	4.8	±	0.238747	5.86	±	0.382884	4.58	±	0.239583	8.1	±	1.13137
Succinate	294.82	±	72.4839	88.18	±	14.6229	227.78	±	29.8747	67.24	±	6.27221	191.56	±	26.6674	64.74	±	10.2987	153	±	19.9477	58.36	±	4.45899	298.16	±	15.3104	56.62	±	3.97371	248.06	±	35.5685	94.42	±	9.45185
Syringic acid	3.66	±	0.613677	5.32	±	0.931343	1.28	±	0.567803	6.58	±	1.60792	3.34	±	1.24844	3.62	±	0.609426	4.02	±	0.872582	5.12	±	0.993177	6.64	±	1.16	8.06	±	1.23069	2.7	±	0.565685	4.36	±	0.62578
Sugars
Arabinose	8.56	±	1.77668	8.72	±	2.36799	6.08	±	0.586003	7.24	±	1.3541	4.94	±	0.657723	8.2	±	1.54596	8.34	±	0.978059	6	±	0.621289	6.38	±	0.595315	5.88	±	0.595315	5.1	±	0.317805	7.02	±	0.667383
Gentibiose	1.34	±	0.382884	2.96	±	0.861742	0.76	±	0.0678233	3.72	±	1.56314	0.84	±	0.12083	2.78	±	0.909065	1.04	±	0.193907	1.56	±	0.150333	0.72	±	0.0583095	1.54	±	0.276767	0.92	±	0.08	2.04	±	0.220454
Fructose	208.64	±	69.9915	270.42	±	63.8735	46.42	±	11.7466	109.28	±	14.8515	67.8	±	21.222	492.36	±	60.0678	93.68	±	58.8136	156.48	±	14.5128	288.82	±	150.924	181.92	±	26.73	126.42	±	59.5624	217.94	±	33.2077
Fucose	2.78	±	0.274591	3.24	±	0.485386	2.06	±	0.107703	2.62	±	0.188149	1.96	±	0.208806	2.86	±	0.324962	2.46	±	0.1249	2.56	±	0.198997	2.4	±	0.236643	2.42	±	0.115758	1.98	±	0.0860233	2.46	±	0.169115
Glucose	164.06	±	68.5861	232.84	±	55.3253	64.12	±	15.8737	111.94	±	12.6285	66.82	±	14.2324	277.2	±	26.5394	91.42	±	37.83	120.98	±	18.015	167.3	±	77.2787	140.42	±	19.6614	82.86	±	17.1091	199.94	±	29.1418
Mannose	4.5	±	0.826438	5.08	±	0.905759	2.42	±	0.22891	3.62	±	0.453211	2.3	±	0.43589	3.46	±	0.454533	3.32	±	0.418808	3.22	±	0.417612	3.16	±	0.426146	3.24	±	0.320312	2.54	±	0.203961	3.94	±	0.461086
Melibiose	9.06	±	2.50571	12.16	±	2.77355	5.82	±	2.42928	19.86	±	8.36281	2.9	±	0.762234	4.66	±	1.897	8.06	±	2.4128	4.96	±	0.961561	6.12	±	1.99459	5.28	±	1.6892	2.04	±	0.394462	6.62	±	1.69835
Ribose	13.5	±	6.12511	24.9	±	12.928	5.28	±	0.786384	5.66	±	2.03877	3.66	±	0.968297	20.04	±	10.7639	9.86	±	3.00526	3.34	±	0.693253	6.4	±	1.51822	5.72	±	2.45935	4.4	±	0.595819	10.96	±	2.53783
Trehalose	25.12	±	2.55703	27	±	5.31648	12.02	±	1.9863	35.92	±	10.1227	12.14	±	2.24067	17.68	±	2.20803	20.64	±	3.42748	21.64	±	3.04345	16.16	±	3.86324	19.48	±	2.02618	16.96	±	5.13776	21.76	±	3.6963
Xylose	4.56	±	0.821949	3.4	±	0.91815	3.44	±	0.429651	3.26	±	0.842971	2.44	±	0.369594	5.08	±	1.35809	5.58	±	0.795864	2.46	±	0.380263	4.36	±	0.410609	2.4	±	0.457165	2.5	±	0.258844	2.66	±	0.3995
Sugar alcolols
Arabitol	1.36	±	0.27313	1.8	±	0.167332	1.62	±	0.411582	4.82	±	2.43421	1.22	±	0.156205	1.92	±	0.378682	1.8	±	0.230217	2.58	±	0.589406	1.08	±	0.142829	2.06	±	0.163095	1.7	±	0.360555	1.96	±	0.422611
Inositol	20.78	±	4.51546	32.52	±	5.08689	16.7	±	1.73147	33.36	±	3.74468	17.36	±	1.65245	56.32	±	10.8373	15.42	±	1.66895	27.04	±	2.32155	15.62	±	1.41471	25.3	±	2.07605	14.16	±	0.857088	27.38	±	2.60718
