# Supplementary material for: A Quantitative Profiling Method of Phytohormones and Other Metabolites Applied to Barley Roots Subjected to Salinity Stress
Source: Front Plant Sci. 2017 Jan 10;7:2070. doi: 10.3389/fpls.2016.02070 (PMC5222860; doi:10.3389/fpls.2016.02070)
Supplement: Supplementary file 3 [file Table_3.XLSX]

## Sheet: relative biomass
Biomass maintance (the ratio of biomass under salt treatment to control condition) of six barley varieties under salt stress.
	Hindmarsh	Vlamingh	Sahara	Clipper	Flagship	Mundah
	Mean ± SEM	Mean ± SEM	Mean ± SEM	Mean ± SEM	Mean ± SEM	Mean ± SEM
SFW	0.57 ± 0.08	0.60 ± 0.05	0.58 ± 0.04	0.52 ± 0.04	0.50 ± 0.04	0.53 ± 0.03
SDW	0.76 ± 0.11	0.74 ± 0.06	0.75 ± 0.05	0.72 ± 0.07	0.62 ± 0.04	0.67 ± 0.05
RFW	0.90 ± 0.16	0.76 ± 0.07	0.65 ± 0.04	0.69 ± 0.05	0.55 ± 0.06	0.60 ± 0.05
RDW	1.14 ± 0.20	0.92 ± 0.08	0.79 ± 0.07	0.80 ± 0.06	0.77 ± 0.08	0.65 ± 0.08
SFW, shoot fresh weight; SDW, shoot dry weight; RFW, root fresh weight; RDW, root dry weight;
